# Supplementary material for: Role of plasma metabolome in mediating the effect of plasma lipidome on NAFLD: a Mendelian randomization study
Source: Front Endocrinol (Lausanne). 2025 Jan 23;15:1436827. doi: 10.3389/fendo.2024.1436827 (PMC11798786; doi:10.3389/fendo.2024.1436827)
Supplement: Supplementary file 3 [file Table1.xlsx]

## Sheet: Table S1
Table S1 GWAS information
Trait category	GWAS ID	Trait name	Trait number	Trait type	Sample size (cases/controls)	Ethnicity	doi
Exposure	GCST90277238-GCST9027741	Plasma lipidome	179	Continuous	7174	European	10.1038/s41467-023-42532-8
Outcome	GCST90091033	NAFLD	1	Continuous	778614	European	10.1016/j.xcrm.2021.100437
Mediator	GCST90199621-GCST90201020	Plasma metabolites	1400	Continuous	8299	European	10.1038/s41588-022-01270-1
*The list of GWAS data as follows:
GWAS type	Accession ID	Trait name
Plasma lipids	GCST90277266	Phosphatidylcholine (18:1_0:0) levels
Plasma lipids	GCST90277379	Triacylglycerol (46:1) levels
Plasma lipids	GCST90277390	Triacylglycerol (50:4) levels
Plasma lipids	GCST90277393	Triacylglycerol (51:2) levels
Plasma lipids	GCST90277399	Triacylglycerol (52:5) levels
Plasma metabolites	GCST90200120	Sphingadienine levels
Plasma metabolites	GCST90200149	Ximenoylcarnitine (C26:1) levels
Plasma metabolites	GCST90200241	Pregnenetriol sulfate levels
Plasma metabolites	GCST90200251	Branched-chain, straight-chain, or cyclopropyl 10:1 fatty acid (1) levels
Plasma metabolites	GCST90200332	1-palmitoyl-2-linoleoyl-GPI (16:0/18:2) levels
Plasma metabolites	GCST90200340	1-palmitoyl-2-oleoyl-gpc (16:0/18:1) levels
Plasma metabolites	GCST90200386	Deoxycholate levels
Plasma metabolites	GCST90200444	Dihydroorotate levels
Plasma metabolites	GCST90200627	X-24344 levels
Plasma metabolites	GCST90200629	X-24337 levels
Plasma metabolites	GCST90200920	Mannose to glycerol ratio
Plasma metabolites	GCST90200978	Caffeine to paraxanthine ratio
Plasma metabolites	GCST90200994	Glutamine to alanine ratio
Plasma metabolites	GCST90201003	Glucose to N-palmitoyl-sphingosine (d18:1 to 16:0) ratio

## Sheet: Table S2
Table S2 Casual effects of MR analysis between identified plasma lipids and NAFLD
Outcome	Exposure	Method	nSNP	Beta	SE	P value	OR	OR_lci95	OR_uci95
NAFLD	Phosphatidylcholine (18:1_0:0) levels	MR Egger	18	-0.31268	0.123696	0.0223848	0.731484	0.574001	0.932175
NAFLD	Phosphatidylcholine (18:1_0:0) levels	Weighted median	18	-0.141982	0.0683789	0.0378563	0.867636	0.758809	0.992072
NAFLD	Phosphatidylcholine (18:1_0:0) levels	Inverse variance weighted	18	-0.115693	0.0503064	0.0214614	0.890749	0.807111	0.983053
NAFLD	Phosphatidylcholine (18:1_0:0) levels	Simple mode	18	-0.0860992	0.134266	0.529907	0.917503	0.705209	1.19371
NAFLD	Phosphatidylcholine (18:1_0:0) levels	Weighted mode	18	-0.141763	0.112363	0.224111	0.867827	0.696287	1.08163
NAFLD	Triacylglycerol (46:1) levels	MR Egger	17	0.1576	0.114852	0.190173	1.1707	0.934719	1.46625
NAFLD	Triacylglycerol (46:1) levels	Weighted median	17	0.129598	0.0643902	0.0441462	1.13837	1.0034	1.2915
NAFLD	Triacylglycerol (46:1) levels	Inverse variance weighted	17	0.141215	0.0566039	0.0126028	1.15167	1.03073	1.2868
NAFLD	Triacylglycerol (46:1) levels	Simple mode	17	0.0921955	0.104148	0.389139	1.09658	0.894103	1.34491
NAFLD	Triacylglycerol (46:1) levels	Weighted mode	17	0.132053	0.099072	0.201233	1.14117	0.939763	1.38574
NAFLD	Triacylglycerol (50:4) levels	MR Egger	25	0.194827	0.14594	0.194948	1.2151	0.912821	1.61748
NAFLD	Triacylglycerol (50:4) levels	Weighted median	25	0.105378	0.0609988	0.0840706	1.11113	0.98592	1.25224
NAFLD	Triacylglycerol (50:4) levels	Inverse variance weighted	25	0.146447	0.051852	0.00473797	1.15771	1.04584	1.28156
NAFLD	Triacylglycerol (50:4) levels	Simple mode	25	0.027066	0.119158	0.822235	1.02744	0.81344	1.29773
NAFLD	Triacylglycerol (50:4) levels	Weighted mode	25	0.0401829	0.114094	0.727769	1.041	0.8324	1.30188
NAFLD	Triacylglycerol (51:2) levels	MR Egger	16	0.175187	0.110252	0.134389	1.19147	0.959919	1.47887
NAFLD	Triacylglycerol (51:2) levels	Weighted median	16	0.117445	0.0614618	0.0560233	1.12462	0.996984	1.26859
NAFLD	Triacylglycerol (51:2) levels	Inverse variance weighted	16	0.13838	0.0486803	0.00447428	1.14841	1.0439	1.26338
NAFLD	Triacylglycerol (51:2) levels	Simple mode	16	0.0987042	0.0965751	0.322961	1.10374	0.913399	1.33375
NAFLD	Triacylglycerol (51:2) levels	Weighted mode	16	0.119574	0.0809328	0.160243	1.12702	0.961698	1.32075
NAFLD	Triacylglycerol (52:5) levels	MR Egger	23	0.275957	0.180171	0.140538	1.31779	0.925725	1.8759
NAFLD	Triacylglycerol (52:5) levels	Weighted median	23	0.138467	0.0627249	0.0272774	1.14851	1.01565	1.29876
NAFLD	Triacylglycerol (52:5) levels	Inverse variance weighted	23	0.151496	0.0638822	0.0177168	1.16357	1.02664	1.31878
NAFLD	Triacylglycerol (52:5) levels	Simple mode	23	0.14744	0.109002	0.189914	1.15886	0.935939	1.43488
NAFLD	Triacylglycerol (52:5) levels	Weighted mode	23	0.131375	0.086449	0.142832	1.1404	0.962651	1.35096

## Sheet: Table S3
Table S3 Sensitive analysis of the association between plasma lipids and NAFLD
Outcome	Exposure	Pleiotropy				Heterogenenity
		MR_egger_intercept	MR_egger_se	MR_egger_Pval	MR_PRESSO_Global_Pval	IVW_Q	IVW_Q_df	IVW_Q_pval	MR_egger_Q	MR_egger_Q_df	MR_egger_Q_pval
NAFLD	Phosphatidylcholine (18:1_0:0) levels	0.0223609	0.0129595	0.103704	0.325	19.0485	17	0.325754	16.0602	16	0.44877
NAFLD	Triacylglycerol (46:1) levels	-0.00251981	0.0152087	0.87062	0.038	28.078	16	0.0309476	28.0268	15	0.0214022
NAFLD	Triacylglycerol (50:4) levels	-0.00625342	0.0175847	0.725368	0.008	44.1298	24	0.00736918	43.8885	23	0.00542374
NAFLD	Triacylglycerol (51:2) levels	-0.00532332	0.0142014	0.713393	0.233	18.0385	15	0.260648	17.8592	14	0.213267
NAFLD	Triacylglycerol (52:5) levels	-0.0161563	0.0218355	0.467545	<0.001	64.7003	22	<0.001	63.0564	21	<0.001

## Sheet: Table S4
Table S4 Casual effects of MR analysis between NAFLD and identified plama lipids
Outcome	Exposure	Method	nSNP	Beta	SE	P value	OR	OR_lci95	OR_uci95
Phosphatidylcholine (18:1_0:0) levels	NAFLD	MR Egger	4	-0.286993	0.253844	0.375568	0.750517	0.456336	1.23435
Phosphatidylcholine (18:1_0:0) levels	NAFLD	Weighted median	4	-0.0466929	0.0628795	0.457738	0.95438	0.843718	1.07956
Phosphatidylcholine (18:1_0:0) levels	NAFLD	Inverse variance weighted	4	-0.0668532	0.101627	0.510648	0.935333	0.766407	1.14149
Phosphatidylcholine (18:1_0:0) levels	NAFLD	Simple mode	4	-0.0711087	0.127722	0.616536	0.931361	0.725102	1.19629
Phosphatidylcholine (18:1_0:0) levels	NAFLD	Weighted mode	4	-0.041559	0.0706772	0.597857	0.959293	0.835198	1.10183
Triacylglycerol (46:1) levels	NAFLD	MR Egger	4	-0.446827	0.151803	0.0986388	0.639655	0.475038	0.861318
Triacylglycerol (46:1) levels	NAFLD	Weighted median	4	-0.128987	0.0667591	0.0533431	0.878985	0.771179	1.00186
Triacylglycerol (46:1) levels	NAFLD	Inverse variance weighted	4	-0.0635108	0.110788	0.566467	0.938464	0.755288	1.16606
Triacylglycerol (46:1) levels	NAFLD	Simple mode	4	-0.102297	0.0884221	0.331062	0.902761	0.759113	1.07359
Triacylglycerol (46:1) levels	NAFLD	Weighted mode	4	-0.143599	0.070669	0.135084	0.866235	0.75419	0.994925
Triacylglycerol (50:4) levels	NAFLD	MR Egger	4	-0.361759	0.453762	0.50892	0.69645	0.286181	1.69488
Triacylglycerol (50:4) levels	NAFLD	Weighted median	4	-0.0819461	0.0604869	0.17549	0.921322	0.818321	1.03729
Triacylglycerol (50:4) levels	NAFLD	Inverse variance weighted	4	-0.0401994	0.172068	0.815277	0.960598	0.685605	1.34589
Triacylglycerol (50:4) levels	NAFLD	Simple mode	4	-0.328486	0.130277	0.0860682	0.720013	0.557758	0.929468
Triacylglycerol (50:4) levels	NAFLD	Weighted mode	4	-0.0331337	0.0742157	0.68553	0.967409	0.836443	1.11888
Triacylglycerol (51:2) levels	NAFLD	MR Egger	4	-0.466417	0.192416	0.136254	0.627246	0.43018	0.914588
Triacylglycerol (51:2) levels	NAFLD	Weighted median	4	-0.123414	0.0612631	0.0439585	0.883898	0.783888	0.996668
Triacylglycerol (51:2) levels	NAFLD	Inverse variance weighted	4	-0.073256	0.119729	0.540638	0.929363	0.734971	1.17517
Triacylglycerol (51:2) levels	NAFLD	Simple mode	4	-0.13045	0.0788694	0.1967	0.8777	0.751989	1.02443
Triacylglycerol (51:2) levels	NAFLD	Weighted mode	4	-0.13045	0.0632948	0.131371	0.8777	0.775298	0.993628
Triacylglycerol (52:5) levels	NAFLD	MR Egger	4	-0.206473	0.55743	0.746633	0.813449	0.272795	2.42563
Triacylglycerol (52:5) levels	NAFLD	Weighted median	4	-0.0150156	0.0607219	0.804687	0.985097	0.874563	1.1096
Triacylglycerol (52:5) levels	NAFLD	Inverse variance weighted	4	-0.00933737	0.192125	0.961238	0.990706	0.679837	1.44373
Triacylglycerol (52:5) levels	NAFLD	Simple mode	4	-0.398222	0.138625	0.0639111	0.671513	0.511746	0.881159
Triacylglycerol (52:5) levels	NAFLD	Weighted mode	4	0.0620792	0.0787528	0.488081	1.06405	0.911853	1.24164

## Sheet: Table S5 
Table S5 Sensitive analysis of the association between NAFLD and identified plasma lipids
Outcome	Exposure	Pleiotropy			Heterogenenity
		MR_egger_intercept	MR_egger_se	MR_egger_Pval	IVW_Q	IVW_Q_df	IVW_Q_pval	MR_egger_Q	MR_egger_Q_df	MR_egger_Q_pval
Phosphatidylcholine (18:1_0:0) levels	NAFLD	0.0479662	0.0505194	0.442599	10.9008	3	0.0122744	7.51399	2	0.0233538
Triacylglycerol (46:1) levels	NAFLD	0.0834585	0.0301893	0.109728	10.9389	3	0.0120609	2.26889	2	0.3216
Triacylglycerol (50:4) levels	NAFLD	0.0700504	0.0902847	0.519002	31.3494	3	<0.001	24.0965	2	<0.001
Triacylglycerol (51:2) levels	NAFLD	0.0856343	0.0382779	0.154727	15.1381	3	0.00170232	4.32214	2	0.115202
Triacylglycerol (52:5) levels	NAFLD	0.0429485	0.110922	0.735931	39.1833	3	1.59e-08	36.451	2	<0.001

## Sheet: Table S6
Table S6 Casual effects of MR analysis between identified plasma metabolites and NAFLD
Outcome	Exposure	Method	nSNP	Beta	SE	P value	OR	OR_lci95	OR_uci95
NAFLD	Sphingadienine levels	MR Egger	10	-0.324264	0.175233	0.101403	0.723059	0.512876	1.01938
NAFLD	Sphingadienine levels	Weighted median	10	-0.173885	0.0724376	0.0163739	0.840394	0.72916	0.968597
NAFLD	Sphingadienine levels	Inverse variance weighted	10	-0.156779	0.0527119	0.00293689	0.854893	0.770979	0.94794
NAFLD	Sphingadienine levels	Simple mode	10	-0.295209	0.127107	0.0452987	0.744376	0.580225	0.954967
NAFLD	Sphingadienine levels	Weighted mode	10	-0.18513	0.116748	0.147262	0.830996	0.66103	1.04466
NAFLD	Ximenoylcarnitine (C26:1) levels	MR Egger	24	0.0538194	0.0962439	0.581675	1.05529	0.873874	1.27438
NAFLD	Ximenoylcarnitine (C26:1) levels	Weighted median	24	0.104391	0.0465143	0.024815	1.11003	1.01331	1.21599
NAFLD	Ximenoylcarnitine (C26:1) levels	Inverse variance weighted	24	0.114685	0.039937	0.00408322	1.12152	1.03708	1.21284
NAFLD	Ximenoylcarnitine (C26:1) levels	Simple mode	24	0.204846	0.0795449	0.016921	1.22734	1.05016	1.43441
NAFLD	Ximenoylcarnitine (C26:1) levels	Weighted mode	24	0.112673	0.05205	0.0410327	1.11927	1.01071	1.23948
NAFLD	Pregnenetriol sulfate levels	MR Egger	28	0.00907594	0.0981687	0.927047	1.00912	0.83249	1.22322
NAFLD	Pregnenetriol sulfate levels	Weighted median	28	0.0950369	0.0677328	0.160583	1.0997	0.962983	1.25583
NAFLD	Pregnenetriol sulfate levels	Inverse variance weighted	28	0.125987	0.0429912	0.00338373	1.13427	1.04261	1.23399
NAFLD	Pregnenetriol sulfate levels	Simple mode	28	0.0877082	0.111999	0.440373	1.09167	0.876508	1.35965
NAFLD	Pregnenetriol sulfate levels	Weighted mode	28	0.0912347	0.0769488	0.246089	1.09553	0.942155	1.27386
NAFLD	Branched-chain, straight-chain, or cyclopropyl 10:1 fatty acid (1) levels	MR Egger	12	-0.359929	0.19301	0.0917849	0.697726	0.47796	1.01854
NAFLD	Branched-chain, straight-chain, or cyclopropyl 10:1 fatty acid (1) levels	Weighted median	12	-0.241087	0.0930331	0.00955846	0.785774	0.654796	0.94295
NAFLD	Branched-chain, straight-chain, or cyclopropyl 10:1 fatty acid (1) levels	Inverse variance weighted	12	-0.199557	0.0721803	0.00569747	0.819094	0.711037	0.943571
NAFLD	Branched-chain, straight-chain, or cyclopropyl 10:1 fatty acid (1) levels	Simple mode	12	-0.306146	0.153329	0.0712102	0.736279	0.545163	0.994395
NAFLD	Branched-chain, straight-chain, or cyclopropyl 10:1 fatty acid (1) levels	Weighted mode	12	-0.288031	0.136065	0.0578841	0.749739	0.574234	0.978883
NAFLD	1-palmitoyl-2-linoleoyl-GPI (16:0/18:2) levels	MR Egger	20	0.260243	0.101977	0.020017	1.29725	1.06223	1.58426
NAFLD	1-palmitoyl-2-linoleoyl-GPI (16:0/18:2) levels	Weighted median	20	0.110252	0.0568768	0.0525696	1.11656	0.998774	1.24824
NAFLD	1-palmitoyl-2-linoleoyl-GPI (16:0/18:2) levels	Inverse variance weighted	20	0.111229	0.0399595	0.00537695	1.11765	1.03346	1.2087
NAFLD	1-palmitoyl-2-linoleoyl-GPI (16:0/18:2) levels	Simple mode	20	0.102844	0.102391	0.327798	1.10832	0.906791	1.35463
NAFLD	1-palmitoyl-2-linoleoyl-GPI (16:0/18:2) levels	Weighted mode	20	0.0852437	0.0770169	0.282189	1.08898	0.936403	1.26642
NAFLD	1-palmitoyl-2-oleoyl-gpc (16:0/18:1) levels	MR Egger	17	-0.0938992	0.138628	0.5085	0.910375	0.693773	1.1946
NAFLD	1-palmitoyl-2-oleoyl-gpc (16:0/18:1) levels	Weighted median	17	-0.17764	0.0702582	0.0114587	0.837244	0.729536	0.960853
NAFLD	1-palmitoyl-2-oleoyl-gpc (16:0/18:1) levels	Inverse variance weighted	17	-0.155904	0.0516557	0.00254331	0.855641	0.773253	0.946808
NAFLD	1-palmitoyl-2-oleoyl-gpc (16:0/18:1) levels	Simple mode	17	-0.184128	0.124631	0.158987	0.83183	0.651548	1.062
NAFLD	1-palmitoyl-2-oleoyl-gpc (16:0/18:1) levels	Weighted mode	17	-0.177143	0.108223	0.121179	0.83766	0.677559	1.03559
NAFLD	Deoxycholate levels	MR Egger	19	-0.21228	0.210535	0.327453	0.808738	0.535299	1.22185
NAFLD	Deoxycholate levels	Weighted median	19	-0.091537	0.0750582	0.222636	0.912528	0.78769	1.05715
NAFLD	Deoxycholate levels	Inverse variance weighted	19	-0.163553	0.062096	0.00844152	0.849121	0.751818	0.959018
NAFLD	Deoxycholate levels	Simple mode	19	-0.0316252	0.137947	0.821255	0.96887	0.739337	1.26966
NAFLD	Deoxycholate levels	Weighted mode	19	-0.0181622	0.133978	0.893673	0.982002	0.755211	1.2769
NAFLD	Dihydroorotate levels	MR Egger	26	0.0850553	0.0716368	0.246723	1.08878	0.946151	1.2529
NAFLD	Dihydroorotate levels	Weighted median	26	0.058748	0.049468	0.234992	1.06051	0.962512	1.16848
NAFLD	Dihydroorotate levels	Inverse variance weighted	26	0.083883	0.0324184	0.0096672	1.0875	1.02055	1.15884
NAFLD	Dihydroorotate levels	Simple mode	26	0.13209	0.0878149	0.145062	1.14121	0.960764	1.35555
NAFLD	Dihydroorotate levels	Weighted mode	26	0.0552147	0.0519947	0.298419	1.05677	0.954378	1.17014
NAFLD	X-24344 levels	MR Egger	10	-0.137341	0.177862	0.462208	0.871673	0.615113	1.23524
NAFLD	X-24344 levels	Weighted median	10	-0.122656	0.0827577	0.138312	0.884568	0.752119	1.04034
NAFLD	X-24344 levels	Inverse variance weighted	10	-0.165788	0.0594752	0.00531147	0.847226	0.754003	0.951975
NAFLD	X-24344 levels	Simple mode	10	-0.101	0.136098	0.476938	0.903933	0.692289	1.18028
NAFLD	X-24344 levels	Weighted mode	10	-0.0846539	0.131051	0.534426	0.91883	0.710693	1.18792
NAFLD	X-24337 levels	MR Egger	27	-0.0180144	0.0681336	0.79364	0.982147	0.85937	1.12247
NAFLD	X-24337 levels	Weighted median	27	-0.0656747	0.050283	0.191518	0.936435	0.848547	1.03343
NAFLD	X-24337 levels	Inverse variance weighted	27	-0.106877	0.0343355	0.00185366	0.898636	0.84015	0.961193
NAFLD	X-24337 levels	Simple mode	27	-0.0542346	0.0877285	0.541815	0.94721	0.797573	1.12492
NAFLD	X-24337 levels	Weighted mode	27	-0.0761559	0.0577407	0.198692	0.926672	0.827515	1.03771
NAFLD	Mannose to glycerol ratio	MR Egger	15	-0.193352	0.21732	0.389788	0.824191	0.538321	1.26187
NAFLD	Mannose to glycerol ratio	Weighted median	15	-0.329437	0.0889724	0.000213326	0.719328	0.604216	0.856371
NAFLD	Mannose to glycerol ratio	Inverse variance weighted	15	-0.23753	0.0796649	0.00286732	0.788573	0.674574	0.921837
NAFLD	Mannose to glycerol ratio	Simple mode	15	-0.342849	0.184598	0.0844324	0.709745	0.494276	1.01914
NAFLD	Mannose to glycerol ratio	Weighted mode	15	-0.403078	0.114225	0.00333849	0.66826	0.534214	0.835941
NAFLD	Caffeine to paraxanthine ratio	MR Egger	20	0.0634173	0.13709	0.649197	1.06547	0.81442	1.39391
NAFLD	Caffeine to paraxanthine ratio	Weighted median	20	0.0912168	0.057772	0.114357	1.09551	0.978224	1.22685
NAFLD	Caffeine to paraxanthine ratio	Inverse variance weighted	20	0.134225	0.0490528	0.00621254	1.14365	1.03882	1.25906
NAFLD	Caffeine to paraxanthine ratio	Simple mode	20	0.0879254	0.0846145	0.311789	1.09191	0.925039	1.28888
NAFLD	Caffeine to paraxanthine ratio	Weighted mode	20	0.0849687	0.0674635	0.223111	1.08868	0.95384	1.24259
NAFLD	Glutamine to alanine ratio	MR Egger	29	-0.143053	0.1378	0.308421	0.866708	0.661569	1.13546
NAFLD	Glutamine to alanine ratio	Weighted median	29	-0.176026	0.0597254	0.00320615	0.838597	0.745957	0.942741
NAFLD	Glutamine to alanine ratio	Inverse variance weighted	29	-0.150182	0.0506128	0.00300445	0.860551	0.779281	0.950296
NAFLD	Glutamine to alanine ratio	Simple mode	29	-0.198422	0.125334	0.124621	0.820024	0.641416	1.04837
NAFLD	Glutamine to alanine ratio	Weighted mode	29	-0.237353	0.0977509	0.0218547	0.788713	0.651196	0.95527
NAFLD	Glucose to N-palmitoyl-sphingosine (d18:1 to 16:0) ratio	MR Egger	19	-0.0549371	0.11544	0.640209	0.946545	0.754877	1.18688
NAFLD	Glucose to N-palmitoyl-sphingosine (d18:1 to 16:0) ratio	Weighted median	19	-0.0926888	0.0698695	0.184642	0.911477	0.794825	1.04525
NAFLD	Glucose to N-palmitoyl-sphingosine (d18:1 to 16:0) ratio	Inverse variance weighted	19	-0.147925	0.0507558	0.00356329	0.862496	0.780824	0.952711
NAFLD	Glucose to N-palmitoyl-sphingosine (d18:1 to 16:0) ratio	Simple mode	19	-0.0292492	0.126683	0.820008	0.971174	0.757639	1.24489
NAFLD	Glucose to N-palmitoyl-sphingosine (d18:1 to 16:0) ratio	Weighted mode	19	-0.0317288	0.130494	0.810643	0.968769	0.750139	1.25112

## Sheet: Table S7
Table S7 Sensitive analysis of the association between plasma metabolites and NAFLD
Outcome	Exposure	Pleiotropy				Heterogenenity
		MR_egger_intercept	MR_egger_se	MR_egger_Pval	MR_PRESSO_Global_Pval	IVW_Q	IVW_Q_df	IVW_Q_pval	MR_egger_Q	MR_egger_Q_df	MR_egger_Q_pval
NAFLD	Sphingadienine levels	0.0231448	0.023094	0.345594	0.508	9.00061	9	0.437218	7.99621	8	0.433841
NAFLD	Ximenoylcarnitine (C26:1) levels	0.0100687	0.0144512	0.49326	0.056	34.7709	23	0.0548034	34.0202	22	0.0488929
NAFLD	Pregnenetriol sulfate levels	0.0131573	0.00993222	0.196794	0.618	24.8851	27	0.580902	23.1302	26	0.625569
NAFLD	Branched-chain, straight-chain, or cyclopropyl 10:1 fatty acid (1) levels	0.0164998	0.0183898	0.390687	0.381	12.6289	11	0.318273	11.688	10	0.306483
NAFLD	1-palmitoyl-2-linoleoyl-GPI (16:0/18:2) levels	-0.0194168	0.0122252	0.129637	0.601	15.891	19	0.66454	13.3684	18	0.769241
NAFLD	1-palmitoyl-2-oleoyl-gpc (16:0/18:1) levels	-0.00685551	0.0142235	0.636774	0.601	15.891	19	0.66454	13.3684	18	0.769241
NAFLD	Deoxycholate levels	0.00549432	0.0226237	0.811022	0.045	29.6096	18	0.0414189	29.5073	17	0.0301254
NAFLD	Dihydroorotate levels	-0.000180133	0.00981588	0.98551	0.836	18.4892	25	0.820935	18.4888	24	0.778673
NAFLD	X-24344 levels	-0.00350533	0.0205752	0.868951	0.536	8.52262	9	0.482453	8.49181	8	0.386959
NAFLD	X-24337 levels	-0.0131902	0.00873524	0.14358	0.714	21.4135	26	0.720318	19.1334	25	0.79068
NAFLD	Mannose to glycerol ratio	-0.0050851	0.0231413	0.829486	0.01	29.6722	14	0.00846524	29.5624	13	0.00544294
NAFLD	Caffeine to paraxanthine ratio	0.00980045	0.0176689	0.585946	0.103	28.5079	19	0.0741303	28.0288	18	0.0616182
NAFLD	Glutamine to alanine ratio	-0.000908194	0.0162803	0.955924	0.024	45.1405	28	0.0213497	45.1353	27	0.015734
NAFLD	Glucose to N-palmitoyl-sphingosine (d18:1 to 16:0) ratio	-0.0116195	0.0129561	0.38233	0.804	12.7823	18	0.804342	11.9779	17	0.801471

## Sheet: Table S8
Table S8 Casual effects of MR analysis for identified plasma lipids on identified plasma metabolites
Outcome	Exposure	Method	nSNP	Beta	SE	P value	OR	OR_lci95	OR_uci95
Ximenoylcarnitine (C26:1) levels	Triacylglycerol (50:4) levels	MR Egger	29	0.172217	0.0992401	0.0940797	1.18794	0.977953	1.44301
Ximenoylcarnitine (C26:1) levels	Triacylglycerol (50:4) levels	Weighted median	29	0.149417	0.0527943	0.00465238	1.16116	1.04701	1.28775
Ximenoylcarnitine (C26:1) levels	Triacylglycerol (50:4) levels	Inverse variance weighted	29	0.126675	0.0372142	0.00066424	1.13505	1.0552	1.22093
Ximenoylcarnitine (C26:1) levels	Triacylglycerol (50:4) levels	Simple mode	29	0.0327918	0.11561	0.778772	1.03334	0.823819	1.29614
Ximenoylcarnitine (C26:1) levels	Triacylglycerol (50:4) levels	Weighted mode	29	0.0358505	0.120984	0.76917	1.0365	0.817684	1.31387
1-palmitoyl-2-oleoyl-gpc (16:0/18:1) levels	Triacylglycerol (50:4) levels	MR Egger	29	0.277487	0.115039	0.0229286	1.31981	1.05339	1.65362
1-palmitoyl-2-oleoyl-gpc (16:0/18:1) levels	Triacylglycerol (50:4) levels	Weighted median	29	0.0493259	0.0556059	0.375045	1.05056	0.942083	1.17153
1-palmitoyl-2-oleoyl-gpc (16:0/18:1) levels	Triacylglycerol (50:4) levels	Inverse variance weighted	29	0.0981568	0.0451581	0.0297332	1.10314	1.00969	1.20523
1-palmitoyl-2-oleoyl-gpc (16:0/18:1) levels	Triacylglycerol (50:4) levels	Simple mode	29	0.00254922	0.114432	0.982385	1.00255	0.801126	1.25462
1-palmitoyl-2-oleoyl-gpc (16:0/18:1) levels	Triacylglycerol (50:4) levels	Weighted mode	29	0.00254922	0.137166	0.985304	1.00255	0.766213	1.31179
Ximenoylcarnitine (C26:1) levels	Triacylglycerol (52:5) levels	MR Egger	26	0.200764	0.0937046	0.0425016	1.22234	1.01725	1.46877
Ximenoylcarnitine (C26:1) levels	Triacylglycerol (52:5) levels	Weighted median	26	0.15432	0.0525367	0.00331002	1.16686	1.05269	1.29342
Ximenoylcarnitine (C26:1) levels	Triacylglycerol (52:5) levels	Inverse variance weighted	26	0.178225	0.0348993	3.28e-07	1.19509	1.11608	1.2797
Ximenoylcarnitine (C26:1) levels	Triacylglycerol (52:5) levels	Simple mode	26	0.044414	0.120431	0.715388	1.04542	0.825611	1.32374
Ximenoylcarnitine (C26:1) levels	Triacylglycerol (52:5) levels	Weighted mode	26	0.326141	0.0867603	0.000917294	1.38561	1.16893	1.64245
Pregnenetriol sulfate levels	Triacylglycerol (52:5) levels	MR Egger	26	-0.00802207	0.0963268	0.93432	0.99201	0.821336	1.19815
Pregnenetriol sulfate levels	Triacylglycerol (52:5) levels	Weighted median	26	-0.0772832	0.0434688	0.0754202	0.925628	0.850031	1.00795
Pregnenetriol sulfate levels	Triacylglycerol (52:5) levels	Inverse variance weighted	26	-0.0812686	0.0363167	0.0252355	0.921946	0.858602	0.989963
Pregnenetriol sulfate levels	Triacylglycerol (52:5) levels	Simple mode	26	-0.0491031	0.0710828	0.496064	0.952083	0.828262	1.09441
Pregnenetriol sulfate levels	Triacylglycerol (52:5) levels	Weighted mode	26	-0.0611294	0.0534787	0.263842	0.940701	0.847091	1.04466
Caffeine to paraxanthine ratio	Triacylglycerol (52:5) levels	MR Egger	26	0.0740991	0.130184	0.574519	1.07691	0.834383	1.38994
Caffeine to paraxanthine ratio	Triacylglycerol (52:5) levels	Weighted median	26	0.0308341	0.0529867	0.560619	1.03131	0.929582	1.14418
Caffeine to paraxanthine ratio	Triacylglycerol (52:5) levels	Inverse variance weighted	26	0.0984424	0.0484964	0.0423677	1.10345	1.0034	1.21348
Caffeine to paraxanthine ratio	Triacylglycerol (52:5) levels	Simple mode	26	0.047365	0.0815895	0.566756	1.0485	0.893552	1.23033
Caffeine to paraxanthine ratio	Triacylglycerol (52:5) levels	Weighted mode	26	0.0283936	0.0698588	0.687876	1.0288	0.897152	1.17977
Glucose to N-palmitoyl-sphingosine (d18:1 to 16:0) ratio	Triacylglycerol (52:5) levels	MR Egger	26	-0.195262	0.135951	0.163832	0.822619	0.630195	1.0738
Glucose to N-palmitoyl-sphingosine (d18:1 to 16:0) ratio	Triacylglycerol (52:5) levels	Weighted median	26	-0.103847	0.0591255	0.0790245	0.901364	0.802733	1.01211
Glucose to N-palmitoyl-sphingosine (d18:1 to 16:0) ratio	Triacylglycerol (52:5) levels	Inverse variance weighted	26	-0.108855	0.0511004	0.0331537	0.896861	0.811386	0.99134
Glucose to N-palmitoyl-sphingosine (d18:1 to 16:0) ratio	Triacylglycerol (52:5) levels	Simple mode	26	-0.0362314	0.1057	0.734633	0.964417	0.783955	1.18642
Glucose to N-palmitoyl-sphingosine (d18:1 to 16:0) ratio	Triacylglycerol (52:5) levels	Weighted mode	26	-0.0686865	0.104626	0.517503	0.933619	0.76052	1.14612

## Sheet: Table S9
Table S9 Sensitive analysis of the association between identified plasma lipids and identified plasma metabolites
Outcome	Exposure	Pleiotropy				Heterogenenity
		MR_egger_intercept	MR_egger_se	MR_egger_Pval	MR_PRESSO_Global_Pval	IVW_Q	IVW_Q_df	IVW_Q_pval	MR_egger_Q	MR_egger_Q_df	MR_egger_Q_pval
Ximenoylcarnitine (C26:1) levels	Triacylglycerol (50:4) levels	-0.00617867	0.012453	0.623796	0.169	34.2299	28	0.193406	33.9206	27	0.168367
1-palmitoyl-2-oleoyl-gpc (16:0/18:1) levels	Triacylglycerol (50:4) levels	-0.0243323	0.0144366	0.103426	0.004	48.787	28	0.00880396	44.1426	27	0.0199876
Ximenoylcarnitine (C26:1) levels	Triacylglycerol (52:5) levels	-0.00303537	0.0116747	0.797085	0.419	25.9433	25	0.41063	25.8704	24	0.359772
Pregnenetriol sulfate levels	Triacylglycerol (52:5) levels	-0.00986261	0.0120001	0.419238	0.056	38.809	25	0.0384956	37.7466	24	0.0368002
Caffeine to paraxanthine ratio	Triacylglycerol (52:5) levels	0.00328062	0.0162291	0.841508	0.002	46.4757	25	0.00564952	46.3967	24	0.00396549
Glucose to N-palmitoyl-sphingosine (d18:1 to 16:0) ratio	Triacylglycerol (52:5) levels	0.0116461	0.0169498	0.498609	<0.001	54.3834	25	0.000592455	53.3343	24	0.00052253

## Sheet: Table S10
Table S10 Casual effects of MR analysis for identified plasma metabolites on NAFLD
Outcome	Exposure	Method	nSNP	Beta	SE	P value	OR	OR_lci95	OR_uci95
NAFLD	Ximenoylcarnitine (C26:1) levels	MR Egger	24	0.0538194	0.0962439	0.581675	1.05529	0.873874	1.27438
NAFLD	Ximenoylcarnitine (C26:1) levels	Weighted median	24	0.104391	0.0474441	0.0277863	1.11003	1.01147	1.21821
NAFLD	Ximenoylcarnitine (C26:1) levels	Inverse variance weighted	24	0.114685	0.039937	0.00408322	1.12152	1.03708	1.21284
NAFLD	Ximenoylcarnitine (C26:1) levels	Simple mode	24	0.204846	0.0794488	0.0168038	1.22734	1.05035	1.43414
NAFLD	Ximenoylcarnitine (C26:1) levels	Weighted mode	24	0.112673	0.0521715	0.0414648	1.11927	1.01047	1.23977
NAFLD	1-palmitoyl-2-oleoyl-gpc (16:0/18:1) levels	MR Egger	17	-0.0938992	0.138628	0.5085	0.910375	0.693773	1.1946
NAFLD	1-palmitoyl-2-oleoyl-gpc (16:0/18:1) levels	Weighted median	17	-0.17764	0.071612	0.0131165	0.837244	0.727603	0.963406
NAFLD	1-palmitoyl-2-oleoyl-gpc (16:0/18:1) levels	Inverse variance weighted	17	-0.155904	0.0516557	0.00254331	0.855641	0.773253	0.946808
NAFLD	1-palmitoyl-2-oleoyl-gpc (16:0/18:1) levels	Simple mode	17	-0.184128	0.118421	0.139536	0.83183	0.659527	1.04915
NAFLD	1-palmitoyl-2-oleoyl-gpc (16:0/18:1) levels	Weighted mode	17	-0.177143	0.118385	0.154031	0.83766	0.664197	1.05643
NAFLD	Pregnenetriol sulfate levels	MR Egger	28	0.00907594	0.0981687	0.927047	1.00912	0.83249	1.22322
NAFLD	Pregnenetriol sulfate levels	Weighted median	28	0.0950369	0.0645982	0.141237	1.0997	0.968918	1.24813
NAFLD	Pregnenetriol sulfate levels	Inverse variance weighted	28	0.125987	0.0429912	0.00338373	1.13427	1.04261	1.23399
NAFLD	Pregnenetriol sulfate levels	Simple mode	28	0.0877082	0.116359	0.45751	1.09167	0.869049	1.37132
NAFLD	Pregnenetriol sulfate levels	Weighted mode	28	0.0912347	0.078166	0.253339	1.09553	0.93991	1.27691
NAFLD	Caffeine to paraxanthine ratio	MR Egger	20	0.0634173	0.13709	0.649197	1.06547	0.81442	1.39391
NAFLD	Caffeine to paraxanthine ratio	Weighted median	20	0.0912168	0.0570276	0.109705	1.09551	0.979652	1.22506
NAFLD	Caffeine to paraxanthine ratio	Inverse variance weighted	20	0.134225	0.0490528	0.00621254	1.14365	1.03882	1.25906
NAFLD	Caffeine to paraxanthine ratio	Simple mode	20	0.0879254	0.0895859	0.338697	1.09191	0.91607	1.3015
NAFLD	Caffeine to paraxanthine ratio	Weighted mode	20	0.0849687	0.0622481	0.188199	1.08868	0.96364	1.22995
NAFLD	Glucose to N-palmitoyl-sphingosine (d18:1 to 16:0) ratio	MR Egger	19	-0.0549371	0.11544	0.640209	0.946545	0.754877	1.18688
NAFLD	Glucose to N-palmitoyl-sphingosine (d18:1 to 16:0) ratio	Weighted median	19	-0.0926888	0.0722517	0.199542	0.911477	0.791123	1.05014
NAFLD	Glucose to N-palmitoyl-sphingosine (d18:1 to 16:0) ratio	Inverse variance weighted	19	-0.147925	0.0507558	0.00356329	0.862496	0.780824	0.952711
NAFLD	Glucose to N-palmitoyl-sphingosine (d18:1 to 16:0) ratio	Simple mode	19	-0.0292492	0.1235	0.815459	0.971174	0.76238	1.23715
NAFLD	Glucose to N-palmitoyl-sphingosine (d18:1 to 16:0) ratio	Weighted mode	19	-0.0317288	0.122112	0.797941	0.968769	0.762564	1.23073

[truncated: 3 more sheets: Table S11, Table S12, Table S13 ]
